# Supplementary material for: Spatially controlled tenascin-C accumulation contributes to inflammatory disease persistence in giant cell aortitis
Source: JCI Insight. 2026 Apr 8;11(7):e200255. doi: 10.1172/jci.insight.200255 (PMC13134725; doi:10.1172/jci.insight.200255)
Supplement: Supplemental data set 1 [file jciinsight-11-200255-s230.xlsx]

## Sheet: SheetI_Major_Cluster_markers
Significantly enriched genes in major cell clusters
	avg_log2FC	p_val_adj	cluster	gene
ACTA2	1.78518	0	SMC	ACTA2
MYH11	1.64202	0	SMC	MYH11
OGN	1.15547	0	SMC	OGN
VCAN	1.12068	0	SMC	VCAN
CNN1	0.901254	0	SMC	CNN1
MYLK	0.764044	0	SMC	MYLK
LTBP2	0.675899	0	SMC	LTBP2
GEM	0.632797	0	SMC	GEM
ASPN	0.586174	0	SMC	ASPN
THBS2	0.54019	0	SMC	THBS2
CAVIN1	0.458282	0	SMC	CAVIN1
PDGFRB	0.322641	0	SMC	PDGFRB
KCNMA1	0.261548	0	SMC	KCNMA1
ACTG2	0.255154	0	SMC	ACTG2
CD14	1.28493	0	Myeloid	CD14
FCGR1A	0.751153	0	Myeloid	FCGR1A
MS4A6A	0.720017	0	Myeloid	MS4A6A
FCGR3A	0.685628	0	Myeloid	FCGR3A
VSIG4	0.667331	0	Myeloid	VSIG4
AIF1	0.657908	0	Myeloid	AIF1
MPEG1	0.645627	0	Myeloid	MPEG1
CD163	0.644236	0	Myeloid	CD163
CD4	0.63294	0	Myeloid	CD4
LILRB2	0.51291	0	Myeloid	LILRB2
CD93	0.443334	0	Myeloid	CD93
MARCO	0.438275	0	Myeloid	MARCO
PTPRC	0.41984	0	Myeloid	PTPRC
MS4A4A	0.413402	0	Myeloid	MS4A4A
MRC1	0.359449	0	Myeloid	MRC1
ADAM28	0.358942	0	Myeloid	ADAM28
HAVCR2	0.355575	0	Myeloid	HAVCR2
CD83	0.34469	0	Myeloid	CD83
SPI1	0.32489	0	Myeloid	SPI1
LYVE1	0.321478	0	Myeloid	LYVE1
CD86	0.300424	0	Myeloid	CD86
C1orf162	0.295004	0	Myeloid	C1orf162
MNDA	0.292654	0	Myeloid	MNDA
SERPINB9	0.270027	0	Myeloid	SERPINB9
CSF2RA	0.269283	0	Myeloid	CSF2RA
CD68	0.247973	0	Myeloid	CD68
GPR183	0.241381	0	Myeloid	GPR183
CXCR4	1.2139	0	T-Cell	CXCR4
TRAC	0.992851	0	T-Cell	TRAC
PTPRC	0.989641	0	T-Cell	PTPRC
IL7R	0.879908	0	T-Cell	IL7R
MS4A1	0.634707	0	T-Cell	MS4A1
CD2	0.621965	0	T-Cell	CD2
CYTIP	0.518987	0	T-Cell	CYTIP
CD3E	0.513334	0	T-Cell	CD3E
CCL5	0.494105	0	T-Cell	CCL5
GZMK	0.422093	0	T-Cell	GZMK
CD247	0.413165	0	T-Cell	CD247
CD3D	0.398564	0	T-Cell	CD3D
GZMA	0.396605	0	T-Cell	GZMA
BANK1	0.380933	0	T-Cell	BANK1
CD69	0.377781	0	T-Cell	CD69
SELL	0.335345	0	T-Cell	SELL
CD79A	0.335189	0	T-Cell	CD79A
CD28	0.330601	0	T-Cell	CD28
PRDM1	0.314812	0	T-Cell	PRDM1
CD8A	0.302248	0	T-Cell	CD8A
TENT5C	0.291536	0	T-Cell	TENT5C
CCR7	0.288313	0	T-Cell	CCR7
GPR183	0.251994	0	T-Cell	GPR183
CD4	0.243528	0	T-Cell	CD4
FBLN1	1.23917	0	Fibroblast	FBLN1
SFRP4	0.883679	0	Fibroblast	SFRP4
CRISPLD2	0.855067	0	Fibroblast	CRISPLD2
FBN1	0.634271	0	Fibroblast	FBN1
MFAP5	0.602006	0	Fibroblast	MFAP5
MEDAG	0.591981	0	Fibroblast	MEDAG
TNC	0.52011	0	Fibroblast	TNC
THBS2	0.474532	0	Fibroblast	THBS2
CFB	0.429101	0	Fibroblast	CFB
THY1	0.419923	0	Fibroblast	THY1
COL5A2	0.396141	0	Fibroblast	COL5A2
GPRC5A	0.381213	0	Fibroblast	GPRC5A
SEMA3C	0.362632	0	Fibroblast	SEMA3C
SFRP2	0.361623	0	Fibroblast	SFRP2
MYC	0.356848	0	Fibroblast	MYC
FHL2	0.353421	0	Fibroblast	FHL2
PCOLCE	0.346021	0	Fibroblast	PCOLCE
C7	0.337493	0	Fibroblast	C7
PDGFRA	0.337327	0	Fibroblast	PDGFRA
LIF	0.303122	0	Fibroblast	LIF
DPT	0.298255	0	Fibroblast	DPT
LTBP2	0.294241	0	Fibroblast	LTBP2
CFHR3	0.291106	0	Fibroblast	CFHR3
STEAP4	0.281876	0	Fibroblast	STEAP4
FSTL3	0.262686	0	Fibroblast	FSTL3
CTSK	0.251769	0	Fibroblast	CTSK
ADAMTS1	1.14049	0	Endothelial	ADAMTS1
PECAM1	0.996436	0	Endothelial	PECAM1
VWF	0.98404	0	Endothelial	VWF
APOLD1	0.934188	0	Endothelial	APOLD1
MMRN2	0.786227	0	Endothelial	MMRN2
CD34	0.763336	0	Endothelial	CD34
ADGRL4	0.666984	0	Endothelial	ADGRL4
CD93	0.617825	0	Endothelial	CD93
TCIM	0.594339	0	Endothelial	TCIM
CLEC14A	0.582593	0	Endothelial	CLEC14A
ECSCR	0.515255	0	Endothelial	ECSCR
STC1	0.489767	0	Endothelial	STC1
MYC	0.463415	0	Endothelial	MYC
CAV1	0.413928	0	Endothelial	CAV1
CAVIN1	0.403657	0	Endothelial	CAVIN1
EGFL7	0.387592	0	Endothelial	EGFL7
MCF2L	0.373324	0	Endothelial	MCF2L
CAVIN2	0.361285	0	Endothelial	CAVIN2
TFPI	0.334418	0	Endothelial	TFPI
GNG11	0.303076	0	Endothelial	GNG11
RAMP2	0.299684	0	Endothelial	RAMP2
MMRN1	0.292493	0	Endothelial	MMRN1
ACKR1	0.289603	0	Endothelial	ACKR1
STEAP4	0.270507	0	Endothelial	STEAP4
RAPGEF3	0.263851	0	Endothelial	RAPGEF3
CRISPLD2	0.254994	0	Endothelial	CRISPLD2
TCF4	0.240222	0	Endothelial	TCF4
TENT5C	1.97255	0	B-Cell	TENT5C
MZB1	1.96107	0	B-Cell	MZB1
CD79A	1.34501	0	B-Cell	CD79A
PRDM1	1.31858	0	B-Cell	PRDM1
SLAMF7	0.976079	0	B-Cell	SLAMF7
FKBP11	0.886208	0	B-Cell	FKBP11
PECAM1	0.854395	0	B-Cell	PECAM1
CYTIP	0.817251	0	B-Cell	CYTIP
PLCG2	0.72139	0	B-Cell	PLCG2
CXCR4	0.520903	0	B-Cell	CXCR4
BCL2L11	0.448728	0	B-Cell	BCL2L11
CD27	0.423205	0	B-Cell	CD27
TNFRSF17	0.396131	0	B-Cell	TNFRSF17
DERL3	0.362741	0	B-Cell	DERL3
GZMB	0.26884	0	B-Cell	GZMB
ADAM28	0.24566	0	B-Cell	ADAM28
PLIN4	1.18486	0	Adipocyte	PLIN4
DPT	0.737683	0	Adipocyte	DPT
TIMP4	0.727396	0	Adipocyte	TIMP4
ADIPOQ	0.709882	0	Adipocyte	ADIPOQ
MEST	0.502279	0	Adipocyte	MEST
LPL	0.494835	0	Adipocyte	LPL
PPARG	0.415104	0	Adipocyte	PPARG
CAVIN1	0.297121	3.51469821000817e-154	Adipocyte	CAVIN1
MYH11	0.338181	1.14609560444948e-81	Adipocyte	MYH11
ACTA2	0.330579	2.85501315361797e-56	Adipocyte	ACTA2
MKI67	0.864578	0	Proliferating Myeloid	MKI67
CD14	0.713338	0	Proliferating Myeloid	CD14
CDK1	0.571032	0	Proliferating Myeloid	CDK1
FCGR1A	0.439611	0	Proliferating Myeloid	FCGR1A
MS4A6A	0.438888	0	Proliferating Myeloid	MS4A6A
PCNA	0.431683	0	Proliferating Myeloid	PCNA
AIF1	0.431098	0	Proliferating Myeloid	AIF1
CD4	0.414213	0	Proliferating Myeloid	CD4
TOP2A	0.341095	0	Proliferating Myeloid	TOP2A
VSIG4	0.340036	0	Proliferating Myeloid	VSIG4
CENPF	0.320778	0	Proliferating Myeloid	CENPF
FCGR3A	0.302642	0	Proliferating Myeloid	FCGR3A
MNDA	0.29535	0	Proliferating Myeloid	MNDA
MARCO	0.279759	0	Proliferating Myeloid	MARCO
LILRB2	0.248378	0	Proliferating Myeloid	LILRB2
MPEG1	0.26318	1.47577829713444e-277	Proliferating Myeloid	MPEG1
CD163	0.252435	7.24045533042079e-260	Proliferating Myeloid	CD163
PTPRC	0.250058	2.47116111544263e-232	Proliferating Myeloid	PTPRC
PMP22	2.08263	0	Schwann	PMP22
DST	1.14921	0	Schwann	DST
LGI4	1.01037	0	Schwann	LGI4
TCIM	1.00809	0	Schwann	TCIM
SNCA	0.983112	0	Schwann	SNCA
APCDD1	0.741142	0	Schwann	APCDD1
SOX2	0.717997	0	Schwann	SOX2
PTGDS	0.707525	0	Schwann	PTGDS
GATM	0.633354	0	Schwann	GATM
FSTL3	0.617621	0	Schwann	FSTL3
PCSK2	0.550422	0	Schwann	PCSK2
GPC1	0.462005	0	Schwann	GPC1
ERBB2	0.44357	0	Schwann	ERBB2
GPC3	0.432317	0	Schwann	GPC3
SEMA3C	0.418902	0	Schwann	SEMA3C
PDPN	0.318965	0	Schwann	PDPN
PTN	0.284348	0	Schwann	PTN

## Sheet: SheetII_GCAvsNonaneurysmal
Differentially expressed genes in GCA aorta versus nonaneurysmal aorta
	avg_log2FC	p_val_adj
THBS2	0.550081	0
CD14	0.51009	0
CXCR4	0.424701	0
TNC	0.349944	0
PTPRC	0.299191	0
MZB1	0.267592	0
TENT5C	0.257041	0
CD4	0.250294	0
FCGR3A	0.24836	0
AIF1	0.246744	0
DST	-0.255711	0
GLIPR1	-0.276321	0
GEM	-0.284638	0
OGN	-0.28728	0
ADAMTS1	-0.309313	0
KCNMA1	-0.322307	0
LTBP2	-0.323217	0
FGL2	-0.345278	0
ACTA2	-0.351303	0
MYLK	-0.41949	0
MYH11	-0.650612	0
CNN1	-0.666638	0

## Sheet: SheetIII_IgG4vsNonaneurysmal
Differentially expressed genes in IgG4 aorta versus nonaneurysmal aorta
	avg_log2FC	p_val_adj
CD14	1.05506	0
PTPRC	0.83122	0
TENT5C	0.71532	0
MZB1	0.701036	0
CXCR4	0.641363	0
FCGR1A	0.612875	0
MS4A6A	0.609145	0
CYTIP	0.590235	0
AIF1	0.552097	0
CD4	0.551913	0
CD79A	0.515383	0
PRDM1	0.487499	0
FCGR3A	0.437444	0
ADAM28	0.426739	0
VSIG4	0.422058	0
TNC	0.41757	0
MPEG1	0.410326	0
CD163	0.402099	0
PECAM1	0.394036	0
SFRP4	0.392622	0
LILRB2	0.381387	0
SLAMF7	0.376731	0
TRAC	0.362062	0
GPR183	0.35348	0
CD83	0.328122	0
IL7R	0.31271	0
CFB	0.308694	0
MS4A4A	0.297709	0
PLCG2	0.292525	0
CD28	0.278716	0
CD93	0.273933	0
FKBP11	0.273675	0
HAVCR2	0.257162	0
ACTG2	-0.254767	0
DST	-0.259991	0
KCNMA1	-0.392732	0
CAVIN1	-0.414869	0
ASPN	-0.431721	0
FGL2	-0.476089	0
LTBP2	-0.612063	0
GEM	-0.630972	0
VCAN	-0.673245	0
ADAMTS1	-0.759636	0
MYLK	-0.828599	0
CNN1	-1.09734	0
OGN	-1.10172	0
ACTA2	-1.74479	0
MYH11	-1.89032	0

## Sheet: SheetIV_SMC_Subcluster
Significantly enriched genes in smooth muscle cell (SMC) subclusters
	avg_log2FC	p_val_adj	cluster	gene
FGL2	0.485792	0	SMC1	FGL2
LTBP2	0.428883	0	SMC1	LTBP2
KCNMA1	0.319487	0	SMC1	KCNMA1
GLIPR1	0.257187	0	SMC1	GLIPR1
CAVIN1	0.74218	0	SMC2	CAVIN1
THBS2	0.44711	0	SMC2	THBS2
INMT	0.438238	0	SMC2	INMT
ACTA2	0.427175	0	SMC2	ACTA2
MYH11	0.311063	0	SMC2	MYH11
ACTG2	0.300227	0	SMC2	ACTG2
PDGFRB	0.295632	0	SMC2	PDGFRB
TNC	0.68648	0	SMC3	TNC
THBS2	0.367212	0	SMC3	THBS2
DES	1.33545	0	SMC4	DES
CNN1	0.859404	0	SMC4	CNN1
MYLK	0.857427	0	SMC4	MYLK
ACTG2	0.803877	0	SMC4	ACTG2
MYH11	0.666667	0	SMC4	MYH11
ACTA2	0.312852	3.95805692280475e-206	SMC4	ACTA2

## Sheet: SheetV_Fibroblast_Subcluster
Significantly enriched genes in Fibroblast subclusters
	avg_log2FC	p_val_adj	cluster	gene
THBS2	0.924234	0	Fibroblast1	THBS2
TNC	0.782952	0	Fibroblast1	TNC
VCAN	0.6373	0	Fibroblast1	VCAN
ACTA2	0.568895	0	Fibroblast1	ACTA2
COL5A2	0.516959	0	Fibroblast1	COL5A2
CFB	0.514652	0	Fibroblast1	CFB
THY1	0.438379	0	Fibroblast1	THY1
PDPN	0.375731	0	Fibroblast1	PDPN
LIF	0.332512	0	Fibroblast1	LIF
ACTG2	0.297804	0	Fibroblast1	ACTG2
MYLK	0.296195	0	Fibroblast1	MYLK
LTBP2	0.267618	8.30853709860245e-292	Fibroblast1	LTBP2
GPRC5A	0.306661	1.49474226835534e-278	Fibroblast1	GPRC5A
CAVIN1	0.28758	4.39109719295497e-275	Fibroblast1	CAVIN1
MEDAG	0.27427	3.81035306964702e-212	Fibroblast1	MEDAG
MDM2	0.266296	1.39820335465679e-205	Fibroblast1	MDM2
FBLN1	0.965641	0	Fibroblast2	FBLN1
DPT	0.671008	0	Fibroblast2	DPT
ADAMTS1	0.633747	0	Fibroblast2	ADAMTS1
C7	0.632107	0	Fibroblast2	C7
OGN	0.575127	0	Fibroblast2	OGN
CD34	0.417184	0	Fibroblast2	CD34
FGL2	0.406224	0	Fibroblast2	FGL2
GPC3	0.329127	0	Fibroblast2	GPC3
TFPI	0.288934	0	Fibroblast2	TFPI
SRPX	0.259014	0	Fibroblast2	SRPX
SFRP2	0.299357	1.70243966456399e-218	Fibroblast2	SFRP2
CTSK	0.243433	9.13604150092555e-196	Fibroblast2	CTSK
PTGDS	0.284622	5.93805919837726e-168	Fibroblast2	PTGDS
IL1RL1	2.03026	0	Other <1%	IL1RL1
MS4A2	1.6005	0	Other <1%	MS4A2
CD69	1.49699	0	Other <1%	CD69
KIT	1.39508	0	Other <1%	KIT
CPA3	1.2779	0	Other <1%	CPA3
SLC18A2	1.15405	0	Other <1%	SLC18A2
GATA2	0.858697	0	Other <1%	GATA2
CTSG	0.811327	0	Other <1%	CTSG
MLPH	0.801724	0	Other <1%	MLPH
HPGDS	0.502015	0	Other <1%	HPGDS
CD83	1.04997	2.2465056402917e-265	Other <1%	CD83
TNFRSF9	0.3912	2.84483684840688e-231	Other <1%	TNFRSF9
VWA5A	0.942239	3.25408012524242e-220	Other <1%	VWA5A
LIF	1.65098	7.45527029253403e-172	Other <1%	LIF
PLCG2	0.296807	5.6041530907368e-83	Other <1%	PLCG2
SLC26A2	0.378631	2.21795162696429e-39	Other <1%	SLC26A2
DUSP2	0.363583	2.66260561860612e-36	Other <1%	DUSP2
