# Supplementary material for: Spatially controlled tenascin-C accumulation contributes to inflammatory disease persistence in giant cell aortitis
Source: JCI Insight. 2026 Apr 8;11(7):e200255. doi: 10.1172/jci.insight.200255 (PMC13134725; doi:10.1172/jci.insight.200255)
Supplement: Supporting data values [file jciinsight-11-200255-s232.xlsx]

## Sheet: fig1C
Cluster Distribution (%)
	Nonaneurysmal-1	Nonaneurysmal-2	Nonaneurysmal-3	GCA-1	GCA-2	GCA-3	IgG4
SMC	73.7824	60.8059	68.7871	43.1647	49.3022	33.941	1.19212
Myeloid	3.11831	4.86696	5.17502	22.6546	16.9726	24.8097	40.1211
T Cell	0.842785	2.43109	1.86068	9.45666	8.9761	15.8015	23.1855
Fibroblast	5.01808	7.45119	6.94848	12.5262	5.9273	12.3866	11.9088
Endothelial	8.11532	17.6015	11.542	5.06112	7.88347	8.13753	4.48544
B Cell	0.00702321	0.0287136	0.0930341	3.90019	7.59562	2.62388	16.5534
Adipocyte	5.99782	5.23067	2.35492	1.34143	1.13332	0.980425	0.0495858
Prolif.Myeloid	0.333603	0.363706	0.348878	1.61218	1.45583	1.06517	2.49375
Schwann	2.7847	1.22033	2.88987	0.283054	0.753534	0.254246	0.0103304

## Sheet: fig2C
Cluster Distribution (%)
	Nonaneurysmal-1	Nonaneurysmal-2	Nonaneurysmal-3	GCA-1	GCA-2	GCA-3	IgG4
SMC1	87.2781	87.8246	88.6221	11.4353	68.2216	50.448	12.825
SMC2	1.7943	4.64348	0.938292	65.9674	5.52974	29.8849	3.11958
SMC3	3.99315	2.41618	2.03719	22.4809	25.2705	16.328	83.5355
SMC4	6.93446	5.11569	8.40237	0.11642	0.978174	3.33905	0.519931

## Sheet: fig2E
Cluster Distribution (%)
	Nonaneurysmal-1	Nonaneurysmal-2	Nonaneurysmal-3	GCA-1	GCA-2	GCA-3	IgG4
Fibroblast1	1.46956	2.56904	1.67364	91.7717	13.8571	38.0735	92.4358
Fibroblast2	97.9006	95.3115	97.4059	7.99083	84.4902	61.5106	7.37335
Other	0.629811	2.11946	0.920502	0.237432	1.65268	0.415884	0.19084

## Sheet: fig3D
Sample	relative mRNA level
-	1.1366
-	1.07949
-	1.01733
-	1.01513
-	0.896955
-	0.854488
TNFα	2.77807
TNFα	2.76092
TNFα	3.06599
TNFα	4.80185
TNFα	3.44202
TNFα	2.86559
IL1β	19.1994
IL1β	17.3956
IL1β	15.0134
IL1β	14.6099
IL1β	32.4019
IL1β	29.1179
IL6+sILR	1.11767
IL6+sILR	1.19331
IL6+sILR	1.15248
IL6+sILR	1.16429
IL6+sILR	1.05785
IL6+sILR	1.01963
IFNγ	1.21228
IFNγ	1.12165
IFNγ	1.2342
IFNγ	1.16496
IFNγ	1.07748
IFNγ	1.03713
TGFβ1	1.01665
TGFβ1	1.12681
TGFβ1	1.13081
TGFβ1	1.22257
TGFβ1	1.30325
TGFβ1	1.20227

## Sheet: fig3E
Group	migration rate
Control-CM	1.04551
Control-CM	0.925878
Control-CM	1.01691
Control-CM	1.04031
Control-CM	0.962289
Control-CM	1.0091
TNC-CM	1.75553
TNC-CM	2.30169
TNC-CM	2.43173
TNC-CM	2.26268
TNC-CM	2.15345
TNC-CM	2.19506

## Sheet: fig4A
Target	Sample	relative mRNA level
MYH11	control	1.10896
MYH11	control	0.741471
MYH11	control	1.1492
MYH11	control	0.979219
MYH11	control	0.940994
MYH11	control	1.08016
MYH11	TNC-OE	0.0287283
MYH11	TNC-OE	0.0294315
MYH11	TNC-OE	0.0533924
MYH11	TNC-OE	0.052646
MYH11	TNC-OE	0.0738765
MYH11	TNC-OE	0.0558787
CNN1	control	0.917572
CNN1	control	0.925296
CNN1	control	1.00684
CNN1	control	0.904885
CNN1	control	1.1827
CNN1	control	1.06271
CNN1	TNC-OE	0.342172
CNN1	TNC-OE	0.35968
CNN1	TNC-OE	0.395582
CNN1	TNC-OE	0.362562
CNN1	TNC-OE	0.669588
CNN1	TNC-OE	0.606182
SM22α	control	0.900452
SM22α	control	0.982139
SM22α	control	1.05159
SM22α	control	1.04574
SM22α	control	0.992257
SM22α	control	1.02782
SM22α	TNC-OE	0.437502
SM22α	TNC-OE	0.382944
SM22α	TNC-OE	0.377325
SM22α	TNC-OE	0.323956
SM22α	TNC-OE	0.432796
SM22α	TNC-OE	0.480509
IL6	control	1.04588
IL6	control	1.16918
IL6	control	1.14066
IL6	control	0.897225
IL6	control	0.862885
IL6	control	0.884174
IL6	TNC-OE	15.1573
IL6	TNC-OE	14.1758
IL6	TNC-OE	15.9824
IL6	TNC-OE	14.839
IL6	TNC-OE	14.2183
IL6	TNC-OE	14.4375
IL1β	control	0.820995
IL1β	control	1.13432
IL1β	control	1.34147
IL1β	control	1.02029
IL1β	control	0.856532
IL1β	control	0.826393
IL1β	TNC-OE	3.54506
IL1β	TNC-OE	3.47971
IL1β	TNC-OE	3.74221
IL1β	TNC-OE	3.56494
IL1β	TNC-OE	4.31637
IL1β	TNC-OE	4.21593
CCL2	control	0.819513
CCL2	control	1.0409
CCL2	control	1.01518
CCL2	control	0.961218
CCL2	control	1.09525
CCL2	control	1.06793
CCL2	TNC-OE	3.43777
CCL2	TNC-OE	3.35298
CCL2	TNC-OE	3.57149
CCL2	TNC-OE	2.93354
CCL2	TNC-OE	3.19714
CCL2	TNC-OE	3.07693

## Sheet: fig4B
Target	Sample	relative mRNA level
MYH11	control-CM	1.03556
MYH11	control-CM	0.644861
MYH11	control-CM	1.16032
MYH11	control-CM	1.12551
MYH11	control-CM	0.934776
MYH11	control-CM	1.09898
MYH11	TNC-CM	0.531538
MYH11	TNC-CM	0.513873
MYH11	TNC-CM	0.778269
MYH11	TNC-CM	0.660059
MYH11	TNC-CM	0.556378
MYH11	TNC-CM	0.32999
CNN1	control-CM	1.11517
CNN1	control-CM	1.03566
CNN1	control-CM	1.0442
CNN1	control-CM	1.01332
CNN1	control-CM	0.928656
CNN1	control-CM	0.863002
CNN1	TNC-CM	0.703118
CNN1	TNC-CM	0.848926
CNN1	TNC-CM	0.702898
CNN1	TNC-CM	0.708953
CNN1	TNC-CM	0.870522
CNN1	TNC-CM	0.800696
SM22α	control-CM	1.05597
SM22α	control-CM	0.944305
SM22α	control-CM	1.15895
SM22α	control-CM	0.967576
SM22α	control-CM	0.927263
SM22α	control-CM	0.945937
SM22α	TNC-CM	0.900931
SM22α	TNC-CM	0.802511
SM22α	TNC-CM	0.901892
SM22α	TNC-CM	0.737786
SM22α	TNC-CM	0.797913
SM22α	TNC-CM	0.747788
IL6	control-CM	1.04104
IL6	control-CM	1.03592
IL6	control-CM	1.08669
IL6	control-CM	0.965709
IL6	control-CM	0.862569
IL6	control-CM	1.00807
IL6	TNC-CM	1.91205
IL6	TNC-CM	2.15074
IL6	TNC-CM	1.95777
IL6	TNC-CM	1.79791
IL6	TNC-CM	2.14144
IL6	TNC-CM	1.87785
IL1β	control-CM	1.00302
IL1β	control-CM	0.914605
IL1β	control-CM	0.935694
IL1β	control-CM	0.931565
IL1β	control-CM	1.13523
IL1β	control-CM	1.07989
IL1β	TNC-CM	3.55924
IL1β	TNC-CM	3.33234
IL1β	TNC-CM	3.65474
IL1β	TNC-CM	2.79529
IL1β	TNC-CM	3.39674
IL1β	TNC-CM	2.76632
CCL2	control-CM	1.04683
CCL2	control-CM	0.91046
CCL2	control-CM	1.06353
CCL2	control-CM	1.03074
CCL2	control-CM	0.976042
CCL2	control-CM	0.972397
CCL2	TNC-CM	1.23313
CCL2	TNC-CM	1.30399
CCL2	TNC-CM	1.2152
CCL2	TNC-CM	1.32789
CCL2	TNC-CM	1.37009
CCL2	TNC-CM	1.23691

## Sheet: fig4D
Target	Sample	relative protein level
MYH11	control-CM	1.2485
MYH11	control-CM	1.01488
MYH11	control-CM	0.736618
MYH11	TNC-CM	0.143448
MYH11	TNC-CM	0.135636
MYH11	TNC-CM	0.090008
MYH11	TNC-CM+TAK242	0.15082
MYH11	TNC-CM+TAK242	0.107612
MYH11	TNC-CM+TAK242	0.117405
CNN1	control-CM	1.20435
CNN1	control-CM	0.893589
CNN1	control-CM	0.902062
CNN1	TNC-CM	0.54743
CNN1	TNC-CM	0.530871
CNN1	TNC-CM	0.646619
CNN1	TNC-CM+TAK242	0.497075
CNN1	TNC-CM+TAK242	0.488336
CNN1	TNC-CM+TAK242	0.478281

## Sheet: fig4E
Target	sample	relative protein level
IL6	control-CM	0.867598
IL6	control-CM	0.91872
IL6	control-CM	0.876874
IL6	control-CM	0.876713
IL6	control-CM	0.955136
IL6	control-CM	0.880454
IL6	TNC-CM	1.3684
IL6	TNC-CM	1.31376
IL6	TNC-CM	1.26125
IL6	TNC-CM	1.32593
IL6	TNC-CM	1.31346
IL6	TNC-CM	1.30481
IL6	TNC-CM+TAK242	1.24433
IL6	TNC-CM+TAK242	1.20922
IL6	TNC-CM+TAK242	1.07418
IL6	TNC-CM+TAK242	1.24774
IL6	TNC-CM+TAK242	1.21634
IL6	TNC-CM+TAK242	1.16004
IL1β	control-CM	0.875676
IL1β	control-CM	1.03784
IL1β	control-CM	0.778378
IL1β	control-CM	1.03784
IL1β	control-CM	0.875676
IL1β	control-CM	1.39459
IL1β	TNC-CM	1.62162
IL1β	TNC-CM	1.88108
IL1β	TNC-CM	1.65405
IL1β	TNC-CM	1.42703
IL1β	TNC-CM	1.45946
IL1β	TNC-CM	1.68649
IL1β	TNC-CM+TAK242	0.713514
IL1β	TNC-CM+TAK242	1.16757
IL1β	TNC-CM+TAK242	0.940541
IL1β	TNC-CM+TAK242	0.810811
IL1β	TNC-CM+TAK242	1.1027
IL1β	TNC-CM+TAK242	0.291892
CCL2	control-CM	0.850672
CCL2	control-CM	0.861057
CCL2	control-CM	0.95473
CCL2	control-CM	1.10913
CCL2	control-CM	1.13871
CCL2	control-CM	1.0857
CCL2	TNC-CM	1.29774
CCL2	TNC-CM	1.27701
CCL2	TNC-CM	1.34153
CCL2	TNC-CM	1.2486
CCL2	TNC-CM	1.31819
CCL2	TNC-CM	1.34611
CCL2	TNC-CM+TAK242	0.974315
CCL2	TNC-CM+TAK242	1.01934
CCL2	TNC-CM+TAK242	0.925541
CCL2	TNC-CM+TAK242	1.18363
CCL2	TNC-CM+TAK242	1.06537
CCL2	TNC-CM+TAK242	1.0346

## Sheet: fig4F
Target	Sample	relative mRNA level
MYH11	control	1.15515
MYH11	control	0.840726
MYH11	control	1.21145
MYH11	control	0.802466
MYH11	control	1.06334
MYH11	control	0.926875
MYH11	IL6+sIL6R	0.0714753
MYH11	IL6+sIL6R	0.170577
MYH11	IL6+sIL6R	0.0775497
MYH11	IL6+sIL6R	0.054806
MYH11	IL6+sIL6R	0.172038
MYH11	IL6+sIL6R	0.204154
MYH11	IL6+sIL6R+TCZ	0.410992
MYH11	IL6+sIL6R+TCZ	1.26819
MYH11	IL6+sIL6R+TCZ	1.12363
MYH11	IL6+sIL6R+TCZ	2.18456
MYH11	IL6+sIL6R+TCZ	1.98852
MYH11	IL6+sIL6R+TCZ	1.68644
CNN1	control	1.01219
CNN1	control	1.03363
CNN1	control	1.08678
CNN1	control	1.03609
CNN1	control	0.879462
CNN1	control	0.951853
CNN1	IL6+sIL6R	0.601512
CNN1	IL6+sIL6R	0.65119
CNN1	IL6+sIL6R	0.899612
CNN1	IL6+sIL6R	0.651388
CNN1	IL6+sIL6R	0.70079
CNN1	IL6+sIL6R	0.636663
CNN1	IL6+sIL6R+TCZ	1.4689
CNN1	IL6+sIL6R+TCZ	1.414
CNN1	IL6+sIL6R+TCZ	1.37319
CNN1	IL6+sIL6R+TCZ	1.29209
CNN1	IL6+sIL6R+TCZ	1.74026
CNN1	IL6+sIL6R+TCZ	1.44987
SM22α	control	1.1295
SM22α	control	1.047
SM22α	control	0.99447
SM22α	control	1.11763
SM22α	control	0.708472
SM22α	control	1.00292
SM22α	IL6+sIL6R	0.756083
SM22α	IL6+sIL6R	0.72946
SM22α	IL6+sIL6R	0.777502
SM22α	IL6+sIL6R	0.582225
SM22α	IL6+sIL6R	0.81859
SM22α	IL6+sIL6R	0.509614
SM22α	IL6+sIL6R+TCZ	0.954047
SM22α	IL6+sIL6R+TCZ	0.825003
SM22α	IL6+sIL6R+TCZ	0.758688
SM22α	IL6+sIL6R+TCZ	0.788659
SM22α	IL6+sIL6R+TCZ	0.85957
SM22α	IL6+sIL6R+TCZ	0.772712
IL6	control	1.26763
IL6	control	1.20398
IL6	control	0.827726
IL6	control	0.766405
IL6	control	1.01946
IL6	control	0.914796
IL6	IL6+sIL6R	2.64645
IL6	IL6+sIL6R	2.35016
IL6	IL6+sIL6R	1.92048
IL6	IL6+sIL6R	1.93379
IL6	IL6+sIL6R	2.33227
IL6	IL6+sIL6R	1.83748
IL6	IL6+sIL6R+TCZ	1.19073
IL6	IL6+sIL6R+TCZ	0.885188
IL6	IL6+sIL6R+TCZ	0.861773
IL6	IL6+sIL6R+TCZ	0.924204
IL6	IL6+sIL6R+TCZ	1.36662
IL6	IL6+sIL6R+TCZ	1.30426
IL1β	control	1.05437
IL1β	control	1.22089
IL1β	control	1.08976
IL1β	control	0.940702
IL1β	control	0.83774
IL1β	control	0.856532
IL1β	IL6+sIL6R	3.36102
IL1β	IL6+sIL6R	2.51189
IL1β	IL6+sIL6R	2.39104
IL1β	IL6+sIL6R	2.43824
IL1β	IL6+sIL6R	2.63356
IL1β	IL6+sIL6R	2.87629
IL1β	IL6+sIL6R+TCZ	1.64422
IL1β	IL6+sIL6R+TCZ	1.60284
IL1β	IL6+sIL6R+TCZ	1.50014
IL1β	IL6+sIL6R+TCZ	1.59141
IL1β	IL6+sIL6R+TCZ	1.68718
IL1β	IL6+sIL6R+TCZ	1.73265
CCL2	control	1.02028
CCL2	control	1.02917
CCL2	control	0.982918
CCL2	control	0.990315
CCL2	control	1.01863
CCL2	control	0.958689
CCL2	IL6+sIL6R	3.18328
CCL2	IL6+sIL6R	2.95066
CCL2	IL6+sIL6R	3.62062
CCL2	IL6+sIL6R	2.97493
CCL2	IL6+sIL6R	3.02995
CCL2	IL6+sIL6R	2.42849
CCL2	IL6+sIL6R+TCZ	1.35878
CCL2	IL6+sIL6R+TCZ	1.44282
CCL2	IL6+sIL6R+TCZ	1.28704
CCL2	IL6+sIL6R+TCZ	1.32589
CCL2	IL6+sIL6R+TCZ	1.90078
CCL2	IL6+sIL6R+TCZ	1.86218

[truncated: 6 more sheets: fig4G, fig4I, fig4J, figS3B, figS3C, figS3G]
